# Supplementary material for: The molecular phylogeny of Chionaster nivalis reveals a novel order of psychrophilic and globally distributed Tremellomycetes (Fungi, Basidiomycota)
Source: PLoS One. 2021 Mar 24;16(3):e0247594. doi: 10.1371/journal.pone.0247594 (PMC7990227; doi:10.1371/journal.pone.0247594)
Supplement: S1 Table — (XLSX) [file pone.0247594.s003.xlsx]

## Sheet: TableS1_accessions
S1 Table. Accession numbers for sequences included in the phylogenetic analyses.
Species	ITS	D1D2
Adustochaete rava	MK391517	MK391526
Apiotrichum lignicola	AY370684	AY370685
Apiotrichum loubieri	AF444438	AF075522
Auricularia tibetica	NR_151849	NG_058581
Basidioascus undulatus	MH866070	NG_042692
Botryobasidium subcoronatum	KJ668569	KJ668424
Bullera unica	AF444441	AF075524
Chionaster nivalis 133C	MW161065	MW332119
Chionaster nivalis 97C	MW161066	NA
Clavulina cf. cinerea	MH930237	JN228226
Cleistocybe vernalis	NR_119593	EF416916
Craterocolla cerasi	KF061264	AF291308
Cryptotrichosporon siamense	LC325451	LC325451
Cryptotrichosporon tibetensis	KP020115	KP020115
Cutaneotrichosporon curvatus	AF410467	AF189834
Cutaneotrichosporon cutaneum	AF444325	AF075483
Cutaneotrichosporon daszewskae	AB035580	AB126588
Cystofilobasidium intermedium	KM409621	KM409621
Dacrymyces macnabbii	MN595658	MN595658
Dacryonaema rufum	MN595646	MN595646
Derxomyces bambusicola	HQ890376	HQ890376
Derxomyces linzhiensis	EU517058	EU517058
Derxomyces sp. LTD-2009b	AB508841	AB508841
Dioszegia athyri	EU070926	EU070931
Dioszegia hungarica	AB049614	AF075503
Effuseotrichosporon vanderwaltii	KY103382	KY107670
Elmerina cladophora	MG437338	JQ764638
Fibulobasidium inconspicuum	AF444318	AF363641
Fibulobasidium sp. CBS 12710	KF192054	KF192055
Filobasidium globisporum	AF444336	AF075495
Filobasidium magnum	AF190008	AF181851
Filobasidium mali	KM246189	KM246106
Filobasidium sp. KBP Y-5548	MH697755	MH697755
Filobasidium uniguttulatum	AF444302	AF075468
Fulvoderma australe	NR_158428	MF860725
Geastrum caatingense	NR_166237	NG_068261
Gelidatrema spencermartinsiae	EU249514	DQ513279
Geminibasidium hirsutum	JX242880	NG_042695
Gjaerumia minor	NR_138402	NG_057706
Goffeauzyma agrionensis	KF036584	EU627786
Goffeauzyma gastricus	AF145323	AF137600
Haglerozyma chiarellii	GQ338074	EU030272
Hannaella surugaensis	AB100440	AB100440
Hannaella taiwanensis	HQ591444	HQ591443
Heliocybe villosa	NR_158530	NG_064499
Heterocephalacria arrabidensis	AF444362	AF181535
Heterocephalacria sp. TFL1-L	MG909556	KY614524
Heterodoassansia hygrophilae	NR_160101	NG_064047
Holtermannia corniformis	AF410472	AF189843
Holtermanniella festucosa	AY462120	AY462119
Holtermanniella nyarrowii	AY006481	AY006480
Holtermanniella wattica	FJ473373	AY138478
Itersonilia diksonii	MH697741	MH697741
Itersonilia pannonica	AB072229	AB077382
Itersonilia perplexans	AB072233	AJ235274
Jaminaea rosea	NR_148082	NG_060328
Kockovaella fuzhouensis	AF444484	AF363659
Kockovaella thailandica	AJ608647	AF363644
Krasilnikovozyma curviuscula	MK244628	MK244628
Krasilnikovozyma fibulata	MH697754	MH697754
Krasilnikovozyma huempii	AF444322	AF189844
Kwoniella endophytica	MH237945	MH237945
Kwoniella heveanensis	AF444301	AF075467
Kwoniella mangroviensis	AF444646	AF444742
Kwoniella sp. DBVPG-10122	MK070336	MK070318
Laetisaria arvalis	NR_119689	MH873229
Lycophyllum moncalvoanum	NR_137615	NG_059506
Mrakia aquatica	AF410469	AF075470
Mrakia cryoconiti	AJ866976	GQ911524
Mrakia frigida	AF144483	AF075463
Mrakia nivalis	AF144484	AF189849
Mrakia psychrophila	EU224267	EU224266
Mrakia robertii	AY038829	AY038811
Naganishia antarctica	AF145326	AF075488
Naganishia bhutanensis	AF145317	AF137599
Naganishia cerealis	FJ473371	FJ473376
Naganishia friedmannii	AF145322	AF075478
Naganishia randhawae	AJ876528	AJ876599
Naganishia uzbekistanensis	AF444339	AF181508
Naganishia vishniacii	AF145320	AF075473
Pascua guehoae	AF410476	AF105401
Paulisebacina allantoidea	KF061266	KY353613
Phaeotremella foliacea	MF076916	MF076933
Phaeotremella frondosa	MF076918	MF076935
Phaeotremella simplex	LT904697	LT904697
Phaeotremella sp. KT116	KY558339	KY558339
Phaffia sp. CBS 11768	HF558647	HF558647
Phanerochaete canobrunnea	NR_160571	MT248139
Phellinidium asiaticum	NR_158817	NG_060111
Phragmotaenium derxii	NR_077116	NG_059381
Piskurozyma silvicola	AY898956	AY898955
Piskurozyma tuonelana	HG324303	HG324303
Prillingera fragicola	AB035588	AB126585
Pseudotremella lacticolor	NR_158875	NG_060058
Quambalaria pitereka	NR_111242	NG_060071
Ramaria admiratia	NR_137862	NG_059504
Rigidoporus macroporus	NR_160449	NG_060153
Robbauera albescens	MW131998	NG_057707
Saitozyma paraflava	AY395800	AY395799
Saitozyma podzolica	AF444321	AF075481
Saitozyma sp. AY564	MK307722	MK307722
Serendipita indica	NR_166023	NG_059912
Sirobasidium japonicum	LC203422	LC203423
Sirobasidium magnum	AF444314	AF075475
Solicoccozyma aeria	MK397489	MK397489
Solicoccozyma fuscescens	AF145319	AF075472
Solicoccozyma terricola	MK408438	MK408438
Sterigmatosporidium polymorphum	KF036596	AY032662
Sugitazyma miyagiana	AF444409	AF189858
Sympodiomycopsis kandeliae	NR_155776	NG_059926
Syzygospora alba	JN053509	JN043616
Syzygospora pallida	MK332008	MK332008
Takashimella koratensis	AY919655	KY106240
Takashimella lagerstroemiae	AY313033	AY313010
Tausonia pamirica	KF036600	EF118825
Tausonia pullulans	AF444417	EF551318
Tetragoniomyces uliginosus	JN053514	JN043621
Tilletia ehrhartae	NR_132903	NG_059969
Tilletiopsis washingtonensis	NR_145330	NG_057704
Tremella diploschistina	JN790586	JN790588
Tremella giraffa	AF042453	AF042271
Tremella parmeliarum	JN053511	JN043618
Tremella sp. ATCC MYA-4668	KC171330	KC171303
Tremella variae	KT334587	KT334599
Tremella wirthii	JN053492	JN043598
Tremellomycete sp. 46HGKG	KU057810	KT970746
Trichosporon inkin	AF444420	AF105396
Trimorphomyces papilionaceus	AF444483	AF075491
Trimorphomyces sakaeratica	AY217651	AY211546
Udeniomyces kanasensis	JQ002681	JQ002681
Udeniomyces megalosporus	AF444408	AF075510
Udeniomyces orazovii	MH697744	MH697744
Udeniomyces pyricola	AF444402	AF075507
Uncultured fungus 1	AB474395	NA
Uncultured fungus 2	KF617467	KF617467
Uncultured fungus 3	MK722651	NA
Uncultured fungus 4	MK718223	NA
Uncultured fungus 5	KR266147	NA
Uncultured fungus 6	MK717311	NA
Uncultured fungus 7	MH240062	NA
Uncultured fungus 8	NA	AB474391
Uncultured fungus 9	NA	AB474393
Unilacryma bispora	MN595675	MN595675
Vanrija humicola	AF410470	AF189836
Vanrija musci	AB035579	AB126586
Violaceomyces palustris	NR_136115	NG_059979
Vishniacozyma dimennae	AF410473	AF075489
Vishniacozyma ellesmerensis	LC335796	LC335796
Vishniacozyma kurtzmanii	MH718303	MH718303
Vishniacozyma taibaiensis	AY557601	AY557601
Vuilleminia alni	NR_165223	NG_064172
Vuilleminia erastii	NR_119979	JN388010
Vustinia terrae	MH697747	MH697747
Xeromphalina enigmatica	NR_154611	NG_059524
